# Supplementary material for: Power gains by using external information in clinical trials are typically not possible when requiring strict type I error control
Source: Biom J. 2019 Jul 2;62(2):361–74. doi: 10.1002/bimj.201800395 (PMC7079072; doi:10.1002/bimj.201800395)
Supplement: Supplementary file 1 — Supporting Information [file BIMJ-62-361-s001.zip]

Archive with 7 entries (7 files):
- Code/EB.n100_100_fullAdults.RData
- Code/EB40_40.RData
- Code/hierarchUMP_revised_small.RData
- Code/README.txt
- Code/reproduce_results.pdf
- Code/reproduce_results.R
- Code/reproduce_results.Rmd
