# Supplementary material for: Power gains by using external information in clinical trials are typically not possible when requiring strict type I error control
Source: Biom J. 2019 Jul 2;62(2):361–74. doi: 10.1002/bimj.201800395 (PMC7079072; doi:10.1002/bimj.201800395)
Supplement: Supplementary file 1 — Supporting Information [file BIMJ-62-361-s001.zip › Code/README.txt]

Power gains by using external information in clinical trials are typically not possible when requiring strict type I error control

Annette Kopp-Schneider, Silvia Calderazzo, Manuel Wiesenfarth

Authors of the code: Annette Kopp-Schneider (kopp@dkfz.de), Manuel Wiesenfarth (m.wiesenfarth@dkfz.de)


The code to reproduce the plots and results of the article is demonstrated in the R markdown document reproduce_results.Rmd / reproduce_results.pdf. 
The R code can be found in reproduce_results.R. 


The code was produced with the following versions of R and packages:

 R version 3.4.3 (2017-11-30)
 Platform: x86_64-w64-mingw32/x64 (64-bit)
 Running under: Windows 10 x64 (build 14393)

 Matrix products: default

 locale:
 [1] LC_COLLATE=German_Germany.1252 LC_CTYPE=German_Germany.1252
 [3] LC_MONETARY=German_Germany.1252 LC_NUMERIC=C
 [5] LC_TIME=German_Germany.1252

 attached base packages:
 [1] stats graphics grDevices utils datasets methods base

 other attached packages:
 [1] latex2exp_0.4.0

 loaded via a namespace (and not attached):
 [1] Rcpp_0.12.16 pillar_1.2.1 compiler_3.4.3
 [4] plyr_1.8.4 bindr_0.1.1 tools_3.4.3
 [7] RBesT_1.3-3 digest_0.6.15 evaluate_0.10.1
14
 [10] tibble_1.4.2 gtable_0.2.0 checkmate_1.8.5
 [13] pkgconfig_2.0.1 rlang_0.3.1 yaml_2.1.18
 [16] mvtnorm_1.0-7 bindrcpp_0.2.2 gridExtra_2.3
 [19] stringr_1.3.0 dplyr_0.7.4 knitr_1.20
 [22] stats4_3.4.3 rprojroot_1.3-2 grid_3.4.3
 [25] glue_1.2.0 inline_0.3.14 R6_2.2.2
 [28] rmarkdown_1.9 rstan_2.17.3 Formula_1.2-2
 [31] ggplot2_3.1.0 magrittr_1.5 codetools_0.2-15
 [34] backports_1.1.2 scales_0.5.0 htmltools_0.3.6
 [37] StanHeaders_2.17.2 assertthat_0.2.0 colorspace_1.3-2
 [40] stringi_1.1.6 lazyeval_0.2.1 munsell_0.4.3
