# Supplementary material for: Power gains by using external information in clinical trials are typically not possible when requiring strict type I error control
Source: Biom J. 2019 Jul 2;62(2):361–74. doi: 10.1002/bimj.201800395 (PMC7079072; doi:10.1002/bimj.201800395)
Supplement: Supplementary file 1 — Supporting Information [file BIMJ-62-361-s001.zip › Code/reproduce_results.Rmd]

---
title: "Power gains by using external information in clinical trials are typically not possible when requiring strict type I error control"
output: pdf_document
---
  
Annette Kopp-Schneider, Silvia Calderazzo, Manuel Wiesenfarth
  
# Parameters

First we set the parameters as in the paper. Notation is identical as in the paper.

```{r, get parameters, message=F, warning=F}
p0=0.2
s1=0.5 
s2=0.5
n.ped=40
c=0.95

n.adu=40
x.adu=12

d=0.5
library(latex2exp)
```

# Planning the pediatric arm with stand-alone evaluation
  Determine UMP test and check that 
  \begin{equation}
\varphi_{\text{UMP}}(r_\text{ped}) = 
\begin{cases}
1 & \text{if } r_\text{ped} > 12, \text{ or, equivalently, } r_\text{ped} \geq 13 \\
0 & \text{if } r_\text{ped} \leq 12
\end{cases}
\end{equation}
is the correct test.
```{r, StandaloneFreq}  
pbinom(size=40,q=12 ,p=0.2, lower.tail=FALSE)
```
Check Bayesian version:
\begin{equation}
P(p_\text{ped} > p_0 | r_\text{ped},n_\text{ped}) \geq c.
\end{equation} 

```{r, StandaloneBayesian}  
postprob.woA=rep(NA,n.ped+1)
for (my.i in 1:(n.ped+1)){
  postprob.woA[my.i]=pbeta(p0,shape1=s1+my.i-1,shape2=s2+n.ped-my.i+1, lower.tail=F)
}

sum(sapply(which(postprob.woA>0.95)-1,function(x) dbinom(x,n.ped,0.2) )) 
```

# Figure 1
Posterior probability $P(p_\text{ped} > p_0 | r_\text{ped},n_\text{ped})$ as a function of the number of responders $r_\text{ped}$.

```{r, Figure 1}  
plot(0:40, (0:40)/40, type="n",xlab=expression(r[ped]),
     ylab=TeX("$P(p_{ped} > p_0 | r_{ped},n_{ped}=40)$"),
     xaxt="n",yaxt="n",
     main="")
axis(side=1,at=(0:40),labels=FALSE)
text(x=c(0:8)*5,par("usr")[3]-0.05 ,labels = c(0:8)*5,xpd = TRUE)
axis(side=2,at=(0:5)/5,las=1)
abline(v=13,lty=2,col="grey",lwd=1)
lines((0:40),postprob.woA,
      type="l",col="grey",lwd=1) 
points((0:12),postprob.woA[1:13],
       col="red",pch=15,cex=1.2)
points((13:40),postprob.woA[14:41],
       col="green",pch=17,cex=1.2)
abline(h=0.95,lty=1,col="black",lwd=1.5)
text(x=35,y=0.92,labels="c = 0.95")
```

# Figure 2
All possible power functions for UMP-tests in the situation $n_\text{ped}=40$, varying the threshold $b$ for the observed number of responders, or equivalently the threshold $c$ for the posterior probability. The values of $p_\text{true}=0.2$ and $\alpha=0.05$ are indicated as vertical and horizontal grey lines and the power curve for $b=13$, corresponding to the $5\%$ level UMP test, is indicated in dashed red. 

```{r, Figure 2}  
plot(0:40/40, (0:40)/40, type="n",xlab=expression(p[true]),ylab="Power",xaxt="n",yaxt="n",
     main="")
axis(side=1,at=(0:10)/10)
axis(side=2,at=c(0,0.05,0.2,0.4,0.6,0.8,1),las=1)
for (my.i in c(-1:11,13:39)){
  lines((0:100)/100,sapply((0:100)/100, function(cur) pbinom(size=40,q=my.i ,p=cur, lower.tail=FALSE)),
        type="l",col=1,lwd=2) 
}
lines((0:100)/100,sapply((0:100)/100, function(cur) pbinom(size=40,q=12 ,p=cur, lower.tail=FALSE)),
      type="l",col=2,lty="longdash",lwd=3)  
abline(h=0.05,col="grey",lwd=2)
abline(v=0.2,col="grey",lwd=2)
```


# Planning the pediatric arm with borrowing from external information

Borrowing from the adult trial using the power prior approach:

Fixed power parameter

Determine $\mathcal{C}_{d_0}$ for $c=0.95$ and for $c_{d_0}=0.97$:

```{r, fixedPP}  
postprob.wAfixedd=rep(NA,n.ped+1)
for (my.i in 1:(n.ped+1)){
  postprob.wAfixedd[my.i]=pbeta(p0,shape1=s1+d*x.adu+my.i-1,
                                shape2=s2+d*(n.adu-x.adu)+n.ped-my.i+1, lower.tail=F)
}

which(postprob.wAfixedd>0.95)-1

which(postprob.wAfixedd>0.97)-1
```

# Adaptive power parameter: Empirical Bayes approach

EB deltas are generated by function EB_fullAdults. 
```{r, EBPP,eval=FALSE}  
library(StudyPrior)
library(edfun)

##################################################
##only use powerpar from binom.PP.EB.
 EB_fullAdults=function(current.n,hist.n,shape1E,shape2E){
   Xvec=0:current.n
   prior=lapply((0:hist.n), function(x) binom.PP.EB(x,hist.n,Xvec,current.n,p.prior.a =shape1E,p.prior.b =shape2E))
  powerpar=matrix(NA,nrow=hist.n+1,ncol=current.n+1,dimnames=list(paste0("hist",0:hist.n),paste0("cur",0:current.n)))
  for(x in (1:(hist.n+1))){
    for(X in 0:current.n){
      powerpar[x,X+1]=   environment(prior[[x]])$ds[[X+1]]
    }
  }
  list(powerpar=powerpar)
}

EB.n40_40_fullAdults=EB_fullAdults(current.n=40,hist.n=40,shape1E=0.5,shape2E=0.5)
save(list =ls()[grep("EB",ls())],file= "EB40_40.RData")
```

Since this is time consuming, deltas are loaded from workspace.

```{r, EBPP1}
load("EB40_40.RData")

s1_wA=s1 + x.adu*EB.n40_40_fullAdults$powerpar["hist12",]
s2_wA=s2 + (n.adu-x.adu)*EB.n40_40_fullAdults$powerpar["hist12",]


postprob.wAEB=rep(NA,n.ped+1)
for (my.i in 1:(n.ped+1)){
  postprob.wAEB[my.i]=pbeta(p0,shape1=s1_wA[my.i]+my.i-1,shape2=s2_wA[my.i]+n.ped-my.i+1, lower.tail=F)
}

```


# Mixture prior approach

The prior mixture weight is set to 0.5. We use a mixture between Jeffrey's prior and the full adult information.
```{r, MP}  


weight=0.5

d=1
a1=s1 + d*x.adu
b1=s2+d*(n.adu-x.adu)

a2=b2=s1 

weightMP=function(weight,shapeuninf1,shapeuninf2,x.ped,n.ped,x.adu,n.adu) {
  shapeinf1=shapeuninf1+x.adu
  shapeinf2=shapeuninf2+(n.adu-x.adu)
  
  const1=weight*beta(x.ped+shapeinf1,n.ped-x.ped+shapeinf2)/beta(shapeinf1,shapeinf2)
  const2=(1-weight)*beta(x.ped+shapeuninf1,n.ped-x.ped+shapeuninf2)/beta(shapeuninf1,shapeuninf2)
  const=const1+const2
  
  out=weight*beta(x.ped+shapeinf1,n.ped-x.ped+shapeinf2)/beta(shapeinf1,shapeinf2)/const
}

postprob.wAMP=rep(NA,n.ped+1)
wMP=rep(NA,n.ped+1)

for (my.i in 1:(n.ped+1)){
  wMP[my.i]=weightMP(weight,shapeuninf1=a2,shapeuninf2=b2,my.i-1,n.ped,x.adu=x.adu,n.adu=n.adu)
  
  postprob.wAMP[my.i]= wMP[my.i]*pbeta(p0,shape1=a1+my.i-1,shape2=b1+n.ped-my.i+1, lower.tail=F)+
    (1-wMP[my.i])*pbeta(p0,shape1=a2+my.i-1,shape2=b2+n.ped-my.i+1, lower.tail=F)
}


```

#Figure 3
Adaptive power parameter $\hat{\delta}$ determined by Empirical Bayes and posterior weight of the robust mixture prior. Results are given for $n_\text{ped}=40$, adult information $d_0=\{r_\text{adu}=12;n_\text{adu}=40\}$ and prior weight $w=0.5$ for the robust mixture prior approach. 

```{r, Figure 3}  
plot(0:40, (0:40)/40, type="n",xlab=expression(r[ped]),
     ylab="",
     xaxt="n",yaxt="n",
     main="")

axis(side=1,at=(0:40),labels=FALSE)
text(x=c(0:8)*5,par("usr")[3]-0.05 ,labels = c(0:8)*5,xpd = TRUE)
axis(side=2,at=(0:5)/5,las=1)
axis(side=4,at=(0:5)/5,las=1)
mtext(side=2,text=TeX("EB Estimated power parameter,  $\\hat{\\delta}$"),line=3)
mtext(side=4,text=TeX("posterior weight, $\\tilde{w}$"),line=3)

lines((0:40),EB.n40_40_fullAdults$powerpar["hist12",][1:41],
      type="l",col="grey",lty=1,lwd=1) 
points((0:40),EB.n40_40_fullAdults$powerpar["hist12",][1:41],
       col="red",pch=4,cex=1.2,lwd=2)

lines((0:40),wMP[1:41],
      type="l",col="grey",lwd=1) 
points((0:40),wMP[1:41],
       col="blue",pch=3,cex=1.2,lwd=2)

legend("topright",legend=c("EB power parameter","Mixture prior weight"),
       col=c("red","blue"),pch=c(4,3))
```

# Hierarchical model

The code for evaluating the posterior probabilities is given by: 

```{r, HM,eval=FALSE}  
stanmodelcode <- "
data {
  int<lower=0> groups;                 
  int<lower=0> length_y;
  int<lower=0> y[length_y];      
  int<lower=0> n;             
  int<lower=0> n_nuisance;              
  int<lower=0> r_nuisance;
  real mu_mean;
  real<lower=0> mu_sd;
  real<lower=0> hyper_sd;
}

transformed data {
  int<lower=0> r_nuisance_mat[length_y];
  int<lower=0> r_mat[length_y,2];
  int<lower=0> nvec[2];
  for (y_i in 1:length_y)
    r_nuisance_mat[y_i]=r_nuisance;
  r_mat[,1]=y;
  r_mat[,2]=r_nuisance_mat;
  nvec[1]=n;
  nvec[2]=n_nuisance;
}

parameters {
  row_vector[groups] LogOdds_raw[length_y];
  real mu[length_y];
  real<lower=0> tau[length_y];
}

transformed parameters {
  row_vector[groups] LogOdds[length_y];
  row_vector[groups] pp[length_y];
  real p[length_y];
  for (y_i in 1:length_y){
    LogOdds[y_i]=mu[y_i]+tau[y_i]* LogOdds_raw[y_i]; 
    pp[y_i]=inv_logit(LogOdds[y_i]);
  }
  p=pp[,1];
}

model {
  for (y_i in 1:length_y){
    mu[y_i]~normal(mu_mean,mu_sd);
    tau[y_i] ~ normal(0,hyper_sd); 
    LogOdds_raw[y_i]~normal(0,1);
    r_mat[y_i]~binomial_logit(nvec,LogOdds[y_i]);
  }
}
"


library(rstan)
mod=stan_model(model_code =stanmodelcode)
y=0:40
k=40
set.seed(1)
ddd=c(list(y=y,n=k,length_y=length(y)),
      list(mu_mean=0,mu_sd=2,hyper_sd=1,groups=2,r_nuisance=as.integer(12),n_nuisance=as.integer(40)))
fit=rstan::sampling(mod,
                    data=ddd,
                    iter=100000,warmup=5000,chains=4,cores=1,
                    algorithm="NUTS",
                    verbose = F,open_progress=T
)
pmat=extract(fit,pars="p")
pprob=colSums(apply(pmat$p,2,function(z) z>0.2))/nrow(pmat$p)
rm(fit)
save.image(file="d:/hierarchUMP_revised_small.RData")

```

Since this is time consuming, posterior probabilities are loaded from workspace.

```{r, HM1}  
load("hierarchUMP_revised_small.RData")

postprob.wAHM=pprob
```

#Figure 4
Posterior probability $P(p_\text{ped} > p_0 | \text{Data})$ as a function of the number of responders $r_\text{ped}$ without external information, and with adult information $d_0=\{r_\text{adu}=12,n_\text{adu}=40\}$, using a fixed power parameter  ($\delta=0.5$), the EB power parameter, a mixture prior approach with $w=0.5$ and a hierarchical model. The posterior probability for extreme borrowing follows the one without external information, except for $r_\text{ped}=12$, where it jumps to $0.9977$.
```{r, Figure 4}  
plot(0:18, (0:18)/18, type="n",xlab=expression(r[ped]),
     ylab=TeX("$P(p_{ped} > p_0 | r_{ped},n_{ped}=40;r_{adu}=12,n_{adu}=40)$"),
     xaxt="n",yaxt="n",
     main="")

axis(side=1,at=(0:18))
axis(side=2,at=(0:5)/5,las=1)

lines((0:18),postprob.woA[1:19],
      type="l",col="grey",lty=1,lwd=1) 
points((0:18),postprob.woA[1:19],
       col="red",pch=1,cex=1.2,lwd=2)

lines((0:18),postprob.wAfixedd[1:19],
      type="l",col="grey",lwd=1) 
points((0:18),postprob.wAfixedd[1:19],
       col="red",pch=3,cex=1.2,lwd=2)

lines((0:18),postprob.wAEB[1:19],
      type="l",col="grey",lwd=1) 
points((0:18),postprob.wAEB[1:19],
       col="green",pch=4,cex=1.2,lwd=2)

lines((0:18),postprob.wAMP[1:19],
      type="l",col="grey",lwd=1) 
points((0:18),postprob.wAMP[1:19],
       col="black",pch=4,cex=1.2,lwd=2)

lines((2:18),postprob.wAHM[3:19],
      type="l",col="grey",lwd=1) 
points((2:18),postprob.wAHM[3:19],
       col="blue",pch=4,cex=1.2,lwd=2)

abline(h=0.95,lty=1,col="black",lwd=1.5)
text(x=16,y=0.92,labels="c = 0.95")

legend("bottomright",legend=c("w/o adult information","fixed power par","EB power par","Mixture prior","Hierarchical model"),
       col=c("red","red","green","black","blue"),pch=c(1,3,4,4,4))
```

# Extreme borrowing

Adults with 30 out of 100 responses are borrowed completely when rates coincide, i.e., when 12 out of 40 peds.
Determine $\mathcal{C}_{d_0}$ for $c=0.95$ and for $c_{d_0}=0.9976$:
```{r, ExB}  
unitVector=function(i,n){
  a=rep(0,n+1)
  a[i+1]=1
  a
}

s1_wA_30=s1 + unitVector(12,40)*30
s2_wA_30=s2 + unitVector(12,40)*(100-30)

postprob.wAExB_30=rep(NA,40+1)
for (my.i in 1:(40+1)){
  postprob.wAExB_30[my.i]=pbeta(p0,shape1=s1_wA_30[my.i]+my.i-1,shape2=s2_wA_30[my.i]+40-my.i+1, lower.tail=F)
}

which(postprob.wAExB_30>0.99765)-1
sum(sapply(which(postprob.wAExB_30>0.9976)-1,function(x) dbinom(x,n.ped,0.2) ))

which(postprob.wAExB_30>0.95)-1
sum(sapply(which(postprob.wAExB_30>0.95)-1,function(x) dbinom(x,n.ped,0.2) ))


```

#Table 1 entries
```{r, Table 1}  
postprob.woA[10:17]
postprob.wAfixedd[10:17]
postprob.wAEB[10:17]
postprob.wAMP[10:17]
postprob.wAHM[10:17]
postprob.wAExB_30[10:17]
```

# Test then pool
```{r, TtP1}  
p.threshold=0.05
res1=rep(NA,n.ped) #first-stage test: pooled evaluation?
res2=rep(NA,n.ped) # second-stage test

for (my.i in (1:n.ped)){
  x=matrix(c(my.i,12,n.ped-my.i,28),nrow=2,ncol=2)
  y=fisher.test(x,alternative = "two.sided")
  res1[my.i]= y$p.value
  if (res1[my.i] > p.threshold) {
    yy=binom.test(my.i+12,n.ped+40,p=0.2,alternative="greater")
    res2[my.i]=yy$p.value
  } else {
    yy=binom.test(my.i,n.ped,p=0.2,alternative="greater")
    res2[my.i]=yy$p.value
  }
}

```
pooled analysis for
```{r, TtP2} 
which(res1>0.2) 
```
Type I error inflation for $\alpha_{d_0}=5\%$:

```{r, TtP3} 
which(res2<0.05) 
```
is corrected by setting $\alpha_{d_0}=2\%$:
```{r, TtP4} 
which(res2<0.02) 
```

#Appendix
#Figure 5
Power functions for the two-sided test $H_0:p_\text{ped} = 0.5$ against the alternative $H_1:p_\text{ped} \neq 0.5$ without adult information, and with $r_\text{adu}=57$ responders among $n_\text{adu}=100$ adults in a fixed power parameter and an EB power parameter approach.
```{r, Figure 5} 
powertwosided=function(acclower,accupper,n,p){
  xx=pbinom(size=n,q=acclower-1 ,p=p, lower.tail=TRUE)+pbinom(size=n,q=accupper ,p=p, lower.tail=FALSE) 
  return(xx)
}

#########without adults
n.ped_Fig5=100
p0_Fig5=0.5

pbinom(size=n.ped_Fig5,q=60 ,p=p0_Fig5, lower.tail=FALSE) #P(X>60)
#[1] 0.0176001
pbinom(size=n.ped_Fig5,q=39,p=p0_Fig5, lower.tail=TRUE) #P(X<= 39)
#[1] 0.0176001
###acceptance region for 5% level test: 40 <= x <=60
powertwosided(acclower=40,accupper=60,n=n.ped_Fig5,p=p0_Fig5) #[1] 0.0352002


postprob.woA_Fig5=rep(NA,n.ped_Fig5+1)
for (my.i in 1:(n.ped_Fig5+1)){
  postprob.woA_Fig5[my.i]=pbeta(p0_Fig5,shape1=s1+my.i-1,shape2=s2+n.ped_Fig5-my.i+1, lower.tail=FALSE)
}
#which(postprob.woA >= 0.025 & postprob.woA <= 0.975)
which(postprob.woA_Fig5 >= 0.022 & postprob.woA_Fig5 <= 0.978)-1 
# [1] 40 41 42 43 44 45 46 47 48 49 50 51 52 53 54 55 56 57 58 59 60

#########with adults, fixed power parameter
n.adu_Fig5=100
x.adu_Fig5=57

d=0.5
postprob.wAfixedd_Fig5=rep(NA,n.ped_Fig5+1)
for (my.i in 1:(n.ped_Fig5+1)){
  postprob.wAfixedd_Fig5[my.i]=pbeta(p0_Fig5,shape1=s1+d*x.adu_Fig5+my.i-1,
                                shape2=s2+d*(n.adu_Fig5-x.adu_Fig5)+n.ped_Fig5-my.i+1, lower.tail=F)
}

which(postprob.wAfixedd_Fig5 >= 0.022 & postprob.wAfixedd_Fig5 <= 0.978)-1
#[1] 35 36 37 38 39 40 41 42 43 44 45 46 47 48 49 50 51 52 53 54 55 56 57 58


########## EB deltas generated by generateEB.R
#EB.n100_100_fullAdults=EB_fullAdults(current.n=100,hist.n=100,shape1E=0.5,shape2E=0.5)
#save(list =ls()[grep("EB",ls())],file= "EB.n100_100_fullAdults.RData")
load("EB.n100_100_fullAdults.RData")

##delta from fullAdults, but downscaled adults enter the posterior
shape1E_wA=s1 + x.adu_Fig5*EB.n100_100_fullAdults$powerpar["hist57",]
shape2E_wA=s2 + (n.adu_Fig5-x.adu_Fig5)*EB.n100_100_fullAdults$powerpar["hist57",]

postprob.wAEB_Fig5=rep(NA,n.ped_Fig5+1)
for (my.i in 1:(n.ped_Fig5+1)){
  postprob.wAEB_Fig5[my.i]=pbeta(p0_Fig5,shape1=shape1E_wA[my.i]+my.i-1,shape2=shape2E_wA[my.i]+n.ped_Fig5-my.i+1, lower.tail=F)
}
which(postprob.wAEB_Fig5 >= 0.022 & postprob.wAEB_Fig5 <= 0.978)-1
#[1] 40 41 42 43 44 45 46 47 48 49 50 51 52 53 54 55 56 57


plot(0:100/100, (0:100)/100, type="n",xlab=expression(p[true]),ylab="Power",xaxt="n",yaxt="n",
     main="")
axis(side=1,at=(0:10)/10)
axis(side=2,at=c(0,0.05,0.2,0.4,0.6,0.8,1),las=1)
abline(h=0.05,col="grey",lwd=2)
abline(v=0.5,col="grey",lwd=2)

#w/o adults
lines((0:100)/100,sapply((0:100)/100, function(cur) powertwosided(acclower=40,accupper=60,n=100,p=cur)),
      type="l",col="red",lty=1,lwd=3)  

#fixed pp
lines((0:100)/100,sapply((0:100)/100, function(cur) powertwosided(acclower=35,accupper=58,n=100,p=cur)),
      type="l",col="blue",lty=2,lwd=3)  

#EB pp
lines((0:100)/100,sapply((0:100)/100, function(cur) powertwosided(acclower=40,accupper=57,n=100,p=cur)),
      type="l",col="black",lty=3,lwd=3)  
legend(x=0.61,y=0.4,legend=c("w/o adult information","fixed power par","EB power par"),
       col=c("red","blue","black"),lty=c(1:3))
```


Session info
------------

```{r}  
sessionInfo()
```
